# Supplementary material for: Changes in DNA methylation profiles of myalgic encephalomyelitis/chronic fatigue syndrome patients reflect systemic dysfunctions
Source: Clin Epigenetics. 2020 Nov 4;12:167. doi: 10.1186/s13148-020-00960-z (PMC7641803; doi:10.1186/s13148-020-00960-z)
Supplement: Supplementary file 1 — Additional file 1: Excel file containing additional information for this study including sheets; ‘Patient_Background’, ‘Symptom_Presentation’, ‘DMAP_Diff_Fragments’, ‘MethylKit_Diff_Cytosines’, ‘Cluster_Data’, ‘MethylKit_Promoter_Full’, ‘DMAP_Gene_Full’, ‘MethylKit_Gene_Full’, ‘DMAP_Pathways’, ‘MethylKit_Pathways’ and ‘Genelist_Overlap’. [file 13148_2020_960_MOESM1_ESM.xlsx]

## Sheet: Patient_Background
	Patient One	Patient Two	Patient Three	Patient Four	Patient Five	Patient Six	Patient Seven	Patient Eight	Patient Nine	Patient Ten
Years Since Diagnosis	23	12	12	11	9	6	6	6	10	4
Initial Triggering Event	Acute Infection (like glandular fever)	Severe Emotional Stress, Not Sure	Surgery	Surgery	Not Sure	Acute Infection (like glandular fever)	Acute Infection (like glandular fever)	Acute Infection (like glandular fever), Severe physical stress and severe emotional stress	Acute Infection (like glandular fever)	Acute Infection (like glandular fever)
Onset	Sudden	Sudden	Sudden	Sudden	Not Sure	Gradual	Gradual	Sudden	Gradual	Gradual
Length of Onset	-	-	-	-	-	1-12 Months	1-12 Months	-	1 or more years	1-12 Months
Symptom Presentation	Fluctuated with periods of relapse and remission	Fluctuated without ever feeling better	Became slowly worse	Became slowly worse, fluctuated without feeling better	Fluctuated without feeling better	Became slowly worse, fluctuated without ever feeling better	Became slowly worse	Fluctuated without feeling better	Fluctuated without feeling better	Became slowly worse
Factors Contributing to Relapse	Stress, Physical exertion, Infections, Vaccines, Lack of Sleep, Alcohol, Climate/Seasonal changes	Stress, Physical exertion, Lack of Sleep, Menstrual cycle	Stress, Physical exertion, Dietary, Chemical, Climate/Seasonal changes and Mental exertion	Stress, Physical exertion, Infections, Climate/Seasonal changes	Stress, Physical exertion, Infections/allergies, Lack of Sleep, Climate/Seasonal changes	Stress, Physical exertion, Infections/allergies, lack of sleep	Stress, Physical exertion, Infections/allergies, lack of sleep	Stress, Physical exertion, lack of sleep, alcohol, dietary	Physical exertion, Infections/allergies, Lack of sleep, Alcohol	Stress, Physical exertion, Infections/allergies, Vaccines, Lack of sleep, Dietary, Climate/seasonal changes and Menstrual cycle
Number of Relapses (last 12 months)	20	None	7	2020-06-05	4	20	7	3	1	>10
Length of Relapses (last 12 months)	10 days	-	5 days	3-5 days	2 weeks	3 days – 2 weeks	3 days	3 weeks	9 months	1 week
Severity of Illness	Work part time	Limited activity, not able to work	Mostly housebound with limited activity (not able to work)	Limited activity (not able to work)	Between working part time and working full time depending on time of year	Mostly housebound	Mostly housebound	Work full time but limited social life and other activities	Mostly housebound	Limited activity, not able to work
Serious Illness History (pre ME/CFS)	NO	Depression and Anemia	Diabetes type 2, Hysterectomy for bleeding and fibroids	Asthma and sudden weight gain	NO	Asthma and glandular fever	Glandular fever	NO	Asthma and severe hay fever	Anemia, Asthma, Vasovagal episodes coincided, Tonsillitis, Mild anaphylactic shock at ME/CFS onset
Serious Illness History (ME/CFS)	NO	Anemia and Anxiety	Diabetes	Hormonal abnormalities, Sleep disorder, Asthma	NO	NO	NO	NO	Anxiety following onset of ME/CFS	Sleep disorder, Fainting episodes
Other Significant Stress Events	N/A	University Study	Death in Family, Car accident, surgery	Cellulitis	University Study	NO	NO	Child birth, University Study, Work	NO	NO
Sustained Substance or Alcohol Use	NO	NO	NO	NO	NO	NO	NO	NO	YES	NO
Medication use for ME/CFS	NO	Vitamin B12, Citaloram, Therapy/Counselling	Herbs, Vitamin D and Neurological Integration System	Dixarit, Nadolol, Ativan, Gabapentin and Citalopram	Melatonin	Melatonin, magnesium and escitralopram	Melatonin	Melatonin	Venlafaxine and zopiclone	Melatonin, magnesium, fludrocortisone, colecalciferol and natural supplements.
Family History of ME/CFS	NO	NO	YES	NO	NO	YES	YES	YES	YES	NO
Family History of Autoimmune Disease	YES	NO	YES	NO	YES	YES	YES	NO	NO	YES

## Sheet: Symptom_Presentation
Symptom	Frequency						Severity
	None of the time	Some of the time	About half of the time	Most of the time	All of the time		Not at all	Mildly	Moderately	Severely	Very Severely
Persistent Fatigue	0	0	0	3	7		0	0	0	3	7
Muscle Weakness	0	2	4	2	2		0	1	1	6	2
Exhausted Easily From Physical/Mental Activity	0	0	0	4	6		0	0	1	3	6
Physical Effort Makes You Feel Worse	0	0	1	3	6		0	0	1	3	6
Mental Effort Makes You Feel Worse	0	0	0	7	3		0	0	1	3	6
Intolerance to Stressful Events	0	0	0	6	4		0	0	0	3	7
Recovery After Too Much Activity Takes Much Longer Than Before Onset of ME/CFS	0	0	1	0	9		0	0	1	2	7
Difficulty in Thinking	0	0	2	6	2		0	0	2	3	5
Short-term Memory Loss	0	2	5	1	2		0	2	4	2	2
Persistent Headaches	1	5	2	2	0		1	5	1	1	2
Aching Eyes	2	5	3	0	0		2	4	1	3	0
Blurred Vision	4	4	0	1	1		4	2	2	1	1
Muscle Pain	1	3	4	2	0		1	2	2	4	1
Spinal Pain	6	2	2	0	0		6	3	0	1	0
Joint Pain	2	5	2	1	0		1	4	1	3	1
Abdominal Pain	6	3	0	0	1		8	1	0	0	1
Abnormal Sleep Patterns (Insomnia/Prolonged Sleep)	0	0	2	3	5		0	0	0	5	5
Un-refreshed Sleep	0	0	2	3	5		0	0	1	4	5
Increased Sensitivity to Light/Sounds/Odours	0	1	2	5	2		0	1	1	4	4
More Frequent Viral-Type Infections with Longer Recovery Times	1	6	1	1	1		1	1	3	3	2
Urinary Problems e.g. Pain/Frequency	7	1	2	0	0		6	1	2	1	0
Increased Intolerance of Foods, Medications, Chemicals, Alcohol	3	3	0	2	2		3	2	0	5	0
Light-headed/dizzy, Unsteady on Your Feet	0	2	3	4	1		0	0	4	5	1
Heart Irregularities	5	4	0	1	0		4	2	3	0	1
Breathing Problems e.g. Labored Breathing	4	5	0	1	0		5	3	1	0	1
Intolerance of Temperature Extremes	0	4	2	3	1		0	3	3	3	1
Weight Fluctuations	5	2	2	0	1		6	1	1	2	0

## Sheet: DMAP_Diff_Fragments
Chr	Start	End	Control	Patient	Difference	CpGs	Overlap	GeneID	Length	CpGs	P-Value	Test
chr1	30530227	30530272	0.8415	0.6783	-16.32	18	-	MECR	93	18	0.0110146	F(1,16)=8.26
chr1	113931842	113931926	0.8269	0.6471	-17.98	8	-	MAGI3	77	8	0.000338115	F(1,13)=23.18
chr1	2144873	2144953	0.8318	0.6501	-18.17	5	on_exon	AL590822.1	56	5	0.00639616	F(1,13)=10.53
chr1	32718887	32718978	0.3233	0.511	18.77	12	on_intron	LCK	103	12	0.0456381	F(1,12)=4.97
chr10	125751200	125751244	0.2083	0.0581	-15.02	6	-	CPXM2	52	6	0.047023	F(1,16)=4.63
chr10	11784936	11785034	0.6816	0.5117	-16.99	6	on_intron	ECHDC3	46	6	0.00378614	F(1,14)=12.01
chr11	315697	315783	0.3676	0.5217	15.41	5	-	IFITM5	52	5	0.0270911	F(1,14)=6.09
chr11	73668757	73668838	0.4091	0.6944	28.53	5	on_intron	DNAJB13	82	5	0.000456898	F(1,15)=19.91
chr12	52710674	52710742	0.7811	0.9396	15.85	6	on_exon	KRT83	42	6	0.0422665	F(1,16)=4.87
chr12	54764094	54764150	0.6694	0.8729	20.35	12	on_exon	ZNF385A	112	12	0.000657302	F(1,15)=18.32
chr13	111214829	111214896	0.424	0.2544	-16.96	5	-	RAB20	68	5	0.00519905	F(1,16)=10.46
chr13	101628165	101628239	0.613	0.7788	16.58	12	-	TMTC4	76	12	0.0200195	F(1,12)=7.18
chr13	112528861	112528901	0.5325	0.7815	24.9	3	-	SOX1	69	3	0.028208	F(1,14)=5.99
chr14	105649109	105649176	0.3817	0.2145	-16.72	8	-	NUDT14	109	8	0.00529502	F(1,14)=10.87
chr14	21191587	21191635	0.2739	0.4253	15.14	9	-	EDDM3A	49	9	0.0340478	F(1,16)=5.37
chr14	70039894	70039945	0.3291	0.5005	17.14	10	-	C14orf162	56	10	0.0240443	F(1,14)=6.40
chr15	26915447	26915496	0.6997	0.5476	-15.21	5	on_intron	GABRB3	45	5	0.0303539	F(1,16)=5.64
chr15	29395735	29395791	0.6353	0.483	-15.23	8	on_intron	APBA2	89	8	0.0238717	F(1,16)=6.23
chr15	98419071	98419116	0.5953	0.7585	16.32	9	-	ARRDC4	78	9	0.00678796	F(1,17)=9.49
chr15	84953527	84953601	0.7055	0.9036	19.81	3	-	ZSCAN2	47	3	0.00145828	F(1,15)=15.11
chr16	56892484	56892545	0.7817	0.6163	-16.54	3	-	SLC12A3	60	3	0.0223246	F(1,14)=6.59
chr16	89988635	89988701	0.4622	0.2789	-18.33	7	on_intron	RP11-566K11.2	59	7	0.000601237	F(1,15)=18.70
chr16	1232536	1232591	0.581	0.737	15.6	4	on_intron	CACNA1H	59	4	0.00627079	F(1,15)=10.08
chr16	10985729	10985829	0.3065	0.4746	16.81	3	on_intron	CIITA	87	3	0.0367183	F(1,13)=5.42
chr16	85271981	85272061	0.4092	0.5905	18.13	4	-	FAM92B	60	4	0.00353346	F(1,16)=11.67
chr17	37158819	37158906	0.7625	0.6114	-15.11	5	-	FBXO47	128	5	0.00647474	F(1,15)=9.98
chr17	72937604	72937654	0.7934	0.6382	-15.52	4	on_exon	OTOP3	51	4	0.00597726	F(1,12)=11.10
chr17	6797475	6797531	0.4842	0.3243	-15.99	3	-	TEKT1	47	3	0.00876737	F(1,14)=9.26
chr17	5674622	5674662	0.7986	0.4598	-33.88	11	-	NLRP1	107	11	0.0037787	F(1,14)=12.02
chr17	5674737	5674843	0.7548	0.3319	-42.29	8	-	NLRP1	41	8	0.00684854	F(1,14)=10.03
chr17	46698962	46699010	0.6837	0.8343	15.06	5	on_exon	HOXB9	49	5	0.00480692	F(1,12)=11.90
chr17	20799775	20799865	0.5794	0.749	16.96	8	-	CCDC144NL	91	8	0.0335609	F(1,16)=5.41
chr17	75451375	75451464	0.2325	0.4358	20.33	7	on_intron	SEPT9	79	7	0.00161413	F(1,13)=15.72
chr17	406225	406287	0.6492	0.8954	24.62	5	-	FAM101B	58	5	0.00875359	F(1,16)=8.91
chr19	39018261	39018328	0.7544	0.5988	-15.56	8	intron_exon_boundary	RYR1	47	8	0.0466512	F(1,17)=4.60
chr19	5799467	5799530	0.5918	0.416	-17.58	9	-	DUS3L	50	9	0.00336672	F(1,17)=11.60
chr19	2567623	2567700	0.6369	0.4514	-18.55	7	on_intron	GNG7	104	7	0.0293539	F(1,17)=5.66
chr19	53112378	53112447	0.9493	0.7612	-18.81	5	-	ZNF836	68	5	0.00370454	F(1,14)=12.09
chr19	1300085	1300152	0.5528	0.7029	15.01	9	-	C19orf26	68	9	0.0139722	F(1,13)=8.05
chr19	48565269	48565378	0.2939	0.4457	15.18	4	on_exon	PLA2G4C	69	4	0.00426358	F(1,14)=11.60
chr19	48739562	48739629	0.77	0.9831	21.31	3	on_intron	CARD8	68	3	0.000706329	F(1,13)=19.44
chr19	21265268	21265341	0.1189	0.4196	30.07	6	on_intron	ZNF714	74	6	0.0111649	F(1,16)=8.22
chr2	25427325	25427371	0.4658	0.3097	-15.61	6	-	POMC	57	6	0.0201797	F(1,14)=6.86
chr2	74357851	74357912	0.4896	0.2381	-25.15	6	-	AC073263.1	41	6	0.00659671	F(1,14)=10.15
chr2	240241154	240241261	0.585	0.7444	15.94	4	-	AC062017.1	45	4	0.0307442	F(1,16)=5.61
chr2	113992952	113993045	0.6506	0.8338	18.32	3	on_intron	PAX8	68	3	0.0307074	F(1,15)=5.69
chr20	57443938	57444002	0.6675	0.5033	-16.42	12	on_intron	GNAS	56	12	0.0134226	F(1,16)=7.72
chr21	30527858	30527910	0.6231	0.4419	-18.12	3	on_intron	C21orf7	53	3	0.0234425	F(1,13)=6.59
chr21	46976139	46976204	0.473	0.2011	-27.19	6	-	SLC19A1	65	6	0.0477675	F(1,15)=4.65
chr21	34405578	34405669	0.4222	0.5987	17.65	4	-	OLIG1	70	4	0.0422709	F(1,16)=4.87
chr22	47018391	47018457	0.642	0.4414	-20.06	4	on_intron	GRAMD4	56	4	0.0480009	F(1,13)=4.76
chr22	29811450	29811503	0.5023	0.691	18.87	7	-	RFPL1	69	7	0.0043321	F(1,15)=11.26
chr3	170138144	170138239	0.5433	0.3916	-15.17	4	-	PHC3	87	4	0.0280281	F(1,13)=6.11
chr3	159557797	159557894	0.5078	0.3322	-17.56	12	on_exon	SCHIP1	72	12	0.00641822	F(1,15)=10.01
chr4	183746784	183746889	0.5248	0.3643	-16.05	5	-	WWC2	47	5	0.0127272	F(1,14)=8.15
chr4	1535305	1535386	0.4596	0.2887	-17.09	3	-	NKX1-1	60	3	0.0208179	F(1,13)=6.91
chr4	206594	206710	0.525	0.3082	-21.68	15	-	ZNF141	117	15	0.00827773	F(1,13)=9.68
chr4	152783132	152783253	0.7009	0.8511	15.02	4	-	PET112	69	4	0.0143402	F(1,14)=7.81
chr4	34030032	34030099	0.6364	0.8059	16.95	4	-	DTHD1	75	4	0.0016422	F(1,14)=15.11
chr5	66461495	66461589	0.8159	0.607	-20.89	4	on_exon	MAST4	95	4	0.00471528	F(1,14)=11.26
chr5	176101800	176101846	0.6436	0.8044	16.08	6	-	SNCB	99	6	0.0395452	F(1,16)=5.02
chr6	293263	293330	0.3387	0.1884	-15.03	4	on_intron	DUSP22	68	4	0.0414543	F(1,16)=4.92
chr6	41495992	41496059	0.5839	0.4237	-16.02	6	-	FOXP4	40	6	0.00127826	F(1,13)=16.72
chr6	167559786	167559887	0.6859	0.4537	-23.22	8	-	TCP10L2	102	8	0.03019	F(1,14)=5.82
chr6	18020102	18020227	0.5675	0.7421	17.46	9	-	AL023807.2	62	9	0.0357801	F(1,14)=5.39
chr6	141716264	141716334	0.6681	0.9598	29.17	3	-	VTA1	71	3	0.00107837	F(1,12)=18.28
chr7	961747	961835	0.105	0.3234	21.84	6	on_intron	COX19	109	6	0.0196225	F(1,15)=6.82
chr8	22547836	22547940	0.5144	0.364	-15.04	3	on_exon	EGR3	67	3	0.00875155	F(1,15)=9.07
chr8	144360777	144360833	0.5747	0.3932	-18.15	3	-	ZNF696	57	3	0.0194594	F(1,13)=7.10
chr8	979951	979995	0.6106	0.767	15.64	5	-	ERICH1	74	5	0.00262254	F(1,12)=14.29
chr8	48675984	48676041	0.457	0.6528	19.58	7	-	CEBPD	63	7	0.00305414	F(1,16)=12.15
chr8	144120725	144120794	0.4291	0.6399	21.08	9	on_exon	C8orf31	108	9	0.0475303	F(1,13)=4.79
chr9	15442236	15442281	0.6547	0.4991	-15.56	10	on_intron	SNAPC3	79	10	0.018907	F(1,15)=6.92
chr9	136579546	136579621	0.8763	0.6357	-24.06	3	on_intron	SARDH	89	3	0.00651658	F(1,14)=10.19
chr9	95947588	95947705	0.3831	0.535	15.19	11	-	NINJ1	83	11	0.0151103	F(1,14)=7.66
chr9	98514479	98514534	0.3857	0.5563	17.06	7	-	C9orf102	56	7	0.00442968	F(1,16)=10.95

## Sheet: MethylKit_Diff_Cytosines
chr	start	end	Control	Patient	Difference	P-Value	Q-Value
chr16	9278223	9278223	29.2857	71.831	43.0547	9.66383e-13	4.24306e-10
chr19	21670312	21670312	53.2847	95	41.7153	2.95361e-15	1.49765e-12
chr15	84953561	84953561	42.7586	83.7209	40.4784	2.60171e-14	1.24411e-11
chr14	88652390	88652390	53.7415	92.5743	38.8328	2.91657e-17	1.60071e-14
chr5	103038223	103038223	50	86.8056	36.8056	7.65516e-12	3.18727e-09
chr7	2547118	2547118	57.2254	93.4426	36.2172	1.95733e-16	1.04747e-13
chr11	73668762	73668762	30.9091	66.6667	35.7576	1.74336e-07	5.44981e-05
chr4	987672	987672	59.4771	94.5205	35.0434	1.21103e-13	5.58372e-11
chr17	12205448	12205448	21.374	56.338	34.964	3.78986e-09	1.37883e-06
chr20	62026448	62026448	53.3333	87.9121	34.5788	1.85316e-12	7.9913e-10
chr15	101695626	101695626	33.8583	67.5439	34.2833	2.03056e-07	6.31694e-05
chr20	25834476	25834476	0	34.0278	34.0278	8.98856e-16	4.70594e-13
chr11	73668773	73668773	47.3214	80.9524	33.631	2.77087e-07	8.45657e-05
chr18	11750978	11750978	59.2593	91.4163	32.5206	3.17616e-14	1.50392e-11
chr11	73668840	73668840	30.9735	61.5385	31.1625	6.72429e-06	0.00172747
chr1	180477775	180477775	68.3333	99.3789	31.0455	4.50604e-15	2.26109e-12
chr7	151537784	151537784	36.6337	67.4157	30.7821	2.48408e-05	0.00563922
chr17	79655232	79655232	60.3774	90.7801	30.4028	2.31374e-08	7.91133e-06
chr10	126065048	126065048	35.2201	64.4068	29.5526	1.2869e-07	4.06235e-05
chr9	134208120	134208120	42.0561	71.3178	29.2618	6.44272e-06	0.00166177
chr2	127759534	127759534	47.1014	76.3514	29.2499	4.48993e-07	0.000133447
chr11	73668788	73668788	46.0177	75.2381	29.2204	1.53043e-05	0.00370505
chr7	112191316	112191316	53.8462	83.0303	29.1841	5.89073e-09	2.11136e-06
chr20	25834481	25834481	8.87097	37.7622	28.8913	2.61567e-08	8.89647e-06
chr1	240088410	240088410	69.8795	98.75	28.8705	1.56277e-14	7.62398e-12
chr10	127584767	127584767	19.6507	47.8632	28.4348	2.30758e-12	9.81938e-10
chr3	88064825	88064825	30.6748	58.6667	27.9918	8.24766e-07	0.00023817
chr1	228756789	228756789	26.0579	53.2967	27.2388	2.28477e-18	1.33352e-15
chr18	77918287	77918287	53.9683	81.0345	27.0662	6.00108e-07	0.000175392
chr6	158856784	158856784	52.8302	79.798	26.9678	6.06159e-05	0.0125378
chr12	20261859	20261859	66.129	92.4528	26.9089	3.36043e-08	1.13298e-05
chr10	99696003	99696003	67.9104	94.5578	26.6474	6.20056e-09	2.2183e-06
chr1	3615156	3615156	51.5306	77.7202	26.5944	9.15242e-08	2.96669e-05
chr19	1444929	1444929	32.3077	57.8125	26.4225	5.68889e-05	0.0118558
chr8	145004035	145004035	48.2014	74.4966	26.2952	6.17508e-06	0.00160344
chr14	70039982	70039982	18.6047	44.898	26.2933	3.17172e-06	0.000865455
chr1	228756761	228756761	21.4286	47.3492	25.9206	9.45707e-18	5.32654e-15
chr1	228756755	228756755	18.3445	44.2413	25.8968	1.51576e-18	9.0379e-16
chr7	4841318	4841318	68.75	94.4828	25.7328	1.81755e-08	6.25901e-06
chr10	127462834	127462834	38.3562	64	25.6438	1.52666e-05	0.00370055
chr1	228756749	228756749	26.5464	51.9305	25.4846	9.20082e-15	4.5229e-12
chr12	54764141	54764141	63.5	88.8889	25.3889	3.57312e-08	1.19634e-05
chr4	752277	752277	63.9024	89.7059	25.3659	5.02657e-10	1.92293e-07
chr2	10162474	10162474	51.4019	76.5432	25.1413	2.34088e-05	0.00536456
chr4	921306	921306	18.6528	43.75	25.0972	1.0409e-07	3.31833e-05
chr16	58534157	58534157	36.0544	60.8434	25.0326	1.54787e-05	0.00374259
chr7	5491289	5491289	29.4118	54.2484	24.8366	2.75949e-05	0.00619887
chr19	18980230	18980230	38.5621	63.8298	24.8182	1.57844e-05	0.0038022
chr15	98419092	98419092	53.5714	78.8136	24.7595	7.97014e-05	0.0159394
chr11	888957	888957	38.961	63.5838	24.6228	9.19175e-06	0.00231217
chr2	110034954	110034954	63.6905	88.2075	24.5171	1.65619e-08	5.72377e-06
chr1	206230986	206230986	65.3266	89.5954	24.2687	2.03268e-08	6.98739e-06
chr14	70039992	70039992	17.6923	41.8919	24.1996	1.41779e-05	0.00346272
chr13	29060633	29060633	15.873	40	24.127	6.45684e-06	0.00166319
chr7	149462336	149462336	55.7252	79.6512	23.926	9.72192e-06	0.00243602
chr11	45672016	45672016	46.7742	70.2128	23.8128	0.000159257	0.0289979
chr1	7146364	7146364	42.2222	65.9794	23.7572	4.57934e-06	0.00121522
chr10	72043454	72043454	24.2857	47.8873	23.6016	4.13575e-05	0.00894716
chr16	850147	850147	44.8529	68.3761	23.5231	0.000221311	0.0379033
chr7	494872	494872	74.6753	97.9021	23.2268	1.75955e-09	6.6005e-07
chr1	166890608	166890608	26.1261	50	23.2162	0.000237306	0.0400043
chr4	1558717	1558717	25.1613	48.3516	23.1904	1.63558e-05	0.00389327
chr6	13770024	13770024	50.8065	73.9496	23.1431	0.000215656	0.0372317
chr21	46831519	46831519	65.2174	88.189	22.9716	2.59662e-05	0.00586026
chr10	105313230	105313230	56.1644	78.6765	22.8942	7.69513e-05	0.0155017
chr18	77918244	77918244	51.5873	74.4318	22.8445	5.19259e-05	0.0109995
chr19	19648246	19648246	29.9213	52.1472	22.7816	0.000193637	0.0340388
chr7	112767803	112767803	76.5766	99.0826	22.506	9.06597e-08	2.94361e-05
chr3	195489397	195489397	69.5652	92.0455	22.4802	1.11632e-10	4.38334e-08
chr8	145004039	145004039	47.8571	70.1987	22.3415	0.000127127	0.0239139
chr6	166976853	166976853	21.4286	43.75	22.3214	8.82556e-05	0.0175051
chr18	77918298	77918298	58.5366	80.814	22.2774	4.34212e-05	0.00933348
chr4	1558674	1558674	12.4183	34.6821	22.2638	2.4622e-06	0.000677594
chr12	54764118	54764118	69.1919	91.4474	22.2554	3.09365e-07	9.35305e-05
chr18	13321215	13321215	44.9664	67.1756	22.2091	0.000285677	0.0472919
chrY	13328842	13328842	7.29927	29.3878	22.0885	1.26104e-07	3.98721e-05
chr7	2547108	2547108	69.9422	91.8033	21.8611	1.32533e-07	4.17002e-05
chr16	89259861	89259861	18.797	40.5594	21.7624	8.0919e-05	0.0161661
chr21	45078036	45078036	4.09836	26.0274	21.752	5.12394e-07	0.000151128
chr3	52568231	52568231	24.1135	45.8564	21.7429	6.66756e-05	0.0136886
chr12	125628549	125628549	68.0556	89.781	21.7255	9.15151e-06	0.00230505
chr3	195489381	195489381	69.2641	90.9434	21.6793	1.17977e-09	4.45153e-07
chr7	22072274	22072274	23.4146	44.9438	21.5292	1.2427e-05	0.00305828
chr10	82296108	82296108	22.8395	44.3038	21.4643	5.33738e-05	0.0112568
chr5	1858738	1858738	64.2857	85.7143	21.4286	5.61417e-05	0.0117381
chr12	54764094	54764094	65.3061	86.7133	21.4072	8.34864e-06	0.00212219
chr22	49253613	49253613	72.028	93.4343	21.4064	1.04324e-07	3.3203e-05
chr18	77918248	77918248	50.7937	72.1591	21.3654	0.00017396	0.0310889
chr11	189463	189463	65.0206	86.3777	21.3571	4.94706e-12	2.07314e-09
chr11	130343451	130343451	77.1654	98.5075	21.3421	1.97486e-10	7.66108e-08
chr8	48677042	48677042	73.913	95.2055	21.2924	1.26182e-06	0.000359014
chr8	145004030	145004030	51.4493	72.6667	21.2174	0.000248581	0.0416507
chr7	5491286	5491286	63.9098	85.0649	21.1552	3.70371e-05	0.00813283
chr3	577739	577739	35.2564	56.7568	21.1194	0.000219285	0.0377571
chr22	47799675	47799675	53.9007	75	21.0993	0.000212137	0.036657
chr18	77918254	77918254	49.2063	70.2857	21.0794	0.0002995	0.0491172
chr19	880065	880065	75	96.5753	21.0358	8.13269e-08	2.64949e-05
chr12	132973889	132973889	43.9394	64.9215	20.9821	4.40987e-05	0.00945548
chr2	77638728	77638728	13.6054	34.5588	20.9534	4.15985e-05	0.00897919
chr1	228756764	228756764	17.5281	38.4615	20.9334	2.8886e-13	1.30384e-10
chr12	9217556	9217556	12.0968	32.8767	20.7799	4.92748e-05	0.0104723
chr6	31650786	31650786	49.4118	70.1754	20.7637	0.000107482	0.0206611
chr18	77918279	77918279	56.4516	77.1429	20.6912	0.000225683	0.0384815
chr11	66606348	66606348	67.9426	88.5167	20.5742	4.3845e-07	0.000130514
chrX	57147505	57147505	20.1342	40.5738	20.4395	2.44528e-05	0.00557734
chr18	77254998	77254998	78.3088	98.7013	20.3925	4.42554e-14	2.08528e-11
chr10	82296104	82296104	19.2547	39.6226	20.368	7.81739e-05	0.0157152
chr9	133887895	133887895	63.1944	83.5616	20.3672	0.000103432	0.0200621
chr4	190962303	190962303	60.9756	81.2183	20.2427	2.18502e-05	0.00502526
chr10	13840980	13840980	51.1905	71.4286	20.2381	0.000187247	0.0331873
chr8	49063360	49063360	69.3548	89.5735	20.2186	5.89411e-07	0.000172527
chr10	134598655	134598655	16.129	36.25	20.121	0.000163823	0.0296889
chr4	190962321	190962321	61.7284	81.7259	19.9975	2.82312e-05	0.00630515
chr21	43531731	43531731	67.8832	88	19.6176	0.000102978	0.0200143
chr22	46423511	46423511	16.1765	35.8779	19.5816	0.000264704	0.044107
chr12	132868626	132868626	62.4204	81.8713	19.451	0.000110515	0.0211389
chr16	89642824	89642824	19.4631	38.5281	19.0651	0.000103104	0.0200187
chr22	17627343	17627343	42.4658	60.9907	18.7144	5.67528e-06	0.00148363
chr4	132648873	132648873	76.6355	95.3307	18.6952	2.23744e-09	8.34458e-07
chr21	15077596	15077596	30.4762	48.8764	18.6764	0.000250765	0.0419438
chr9	140175682	140175682	31.6038	50.2591	18.6553	0.000170507	0.0306134
chr20	25845789	25845789	75.8974	94.4186	18.5212	7.96464e-08	2.59912e-05
chr15	51543310	51543310	74.4966	92.2078	18.2078	4.10752e-05	0.00889606
chr14	24801979	24801979	17.9916	36.1991	18.2075	1.35627e-05	0.00332509
chr21	34406077	34406077	65.5405	83.2432	18.1426	0.000305289	0.0499818
chr4	20005648	20005648	78.4431	97.037	18.1214	7.20681e-07	0.00020968
chr1	17025931	17025931	31.1404	49.2537	18.1134	5.30549e-05	0.011214
chr19	51207011	51207011	78	96.0938	18.0938	4.1953e-05	0.0090456
chr4	190962311	190962311	57.9268	76.0204	18.0936	0.000288805	0.0476872
chr3	195489375	195489375	71.4286	89.4737	18.0451	3.16534e-07	9.55483e-05
chr12	54764121	54764121	71.8593	89.6104	17.7511	3.20258e-05	0.00709523
chr9	126128433	126128433	8.57143	26.3158	17.7444	0.000219921	0.0378329
chr16	56651172	56651172	10.0671	27.5641	17.5641	0.00012112	0.0229303
chr3	195489402	195489402	75.5459	93.4363	17.5591	2.46459e-08	8.3974e-06
chr7	611371	611371	80.625	98.1481	17.5231	9.34339e-08	3.0084e-05
chr19	456441	456441	69.5946	87.037	17.4424	0.000264839	0.044107
chr20	26189839	26189839	56.3783	73.8031	17.4248	2.82054e-73	1.08979e-68
chr21	9718407	9718407	44.5946	61.991	17.3964	0.000290661	0.0479117
chr4	572466	572466	15.4286	32.5843	17.3398	0.000177378	0.0316705
chrX	153095672	153095672	14.3713	31.7073	17.3361	0.000226301	0.0385528
chr16	47539193	47539193	79.3103	96.0591	17.202	5.07072e-07	0.000149787
chr4	105959470	105959470	78.1955	95.3488	17.1533	4.0644e-05	0.00881254
chr6	85472858	85472858	1.55039	18.6992	17.1488	2.63584e-06	0.000722293
chr20	42751962	42751962	56.5854	73.617	17.0317	0.000194747	0.0341406
chr12	11700195	11700195	77.5641	94.3662	16.8021	2.79566e-05	0.00625829
chr2	91777570	91777570	29.5455	46.3415	16.796	3.98216e-06	0.00106849
chr1	17025924	17025924	27.8261	44.6097	16.7836	0.000130224	0.0244488
chr2	105471463	105471463	4.91803	21.7391	16.7805	0.000164729	0.0297977
chr16	56651174	56651174	5.92105	22.4359	16.5148	3.25183e-05	0.00719609
chr2	133025832	133025832	3.39806	19.8758	16.4777	7.49392e-09	2.65155e-06
chr4	77342595	77342595	1.30719	17.757	16.4498	1.51408e-06	0.000427012
chr22	48695746	48695746	82.3077	98.7421	16.4344	4.96851e-07	0.000146993
chr2	238535906	238535906	4.72441	21.0526	16.3282	0.000140489	0.0260219
chr5	25190755	25190755	77.193	93.4426	16.2496	1.49712e-05	0.00363808
chr10	11936421	11936421	75.8865	92.1053	16.2187	0.000172886	0.0309544
chr19	51843855	51843855	10.1266	26.25	16.1234	0.000241187	0.0405876
chr17	21309046	21309046	72.093	88.2051	16.1121	0.000110728	0.0211588
chr17	855963	855963	78.9474	95.0144	16.067	2.30296e-17	1.27116e-14
chr12	11700256	11700256	77.707	93.7063	15.9993	7.41349e-05	0.0150284
chr11	31839364	31839364	2.01342	18.0124	15.999	1.30822e-06	0.000371668
chr4	1037768	1037768	8.75912	24.7368	15.9777	0.000223839	0.0382683
chr7	822198	822198	78.9474	94.7368	15.7895	2.00635e-06	0.000557706
chr8	145577133	145577133	77.6316	93.4211	15.7895	0.000130639	0.024503
chr8	1579108	1579108	82.0652	97.6879	15.6226	4.57808e-07	0.000135858
chr3	156534255	156534255	11.4679	26.943	15.4751	7.4269e-05	0.0150398
chr19	48698065	48698065	80.4348	95.3216	15.4655	4.70035e-05	0.0100449
chr2	233285942	233285942	1.25786	16.6667	15.4088	1.96687e-06	0.00054752
chr1	69283365	69283365	72.561	87.8641	15.3031	0.000271214	0.0450908
chr12	11700235	11700235	79.1139	94.4056	15.2917	8.99446e-05	0.0177854
chr16	47539203	47539203	78.8571	94.1176	15.2605	1.12411e-05	0.0027806
chr12	11700233	11700233	79.1139	94.3662	15.2523	0.000154482	0.0283691
chr17	855975	855975	78.9617	94.196	15.2343	2.568e-15	1.31246e-12
chr10	127584764	127584764	57.3913	72.238	15.0951	0.000236313	0.0398718
chr1	240161051	240161051	2.5	17.5439	15.0439	4.36951e-05	0.00937935
chr4	53588	53588	80.3828	65.0327	-15.1369	0.000157746	0.0287497
chr1	40783064	40783064	20.5882	5.40541	-15.2119	2.0754e-05	0.00479599
chr8	142561230	142561230	87.2483	72.0117	-15.2367	1.06231e-07	3.37543e-05
chr6	168086428	168086428	30.2128	15.0754	-15.2665	0.000242497	0.0407371
chr15	22095477	22095477	73.3645	58.2278	-15.3085	1.95922e-05	0.00456573
chr3	156892237	156892237	22.9167	7.36842	-15.3902	6.11385e-05	0.0126324
chr6	33632619	33632619	97.1014	81.6901	-15.4113	2.47459e-05	0.00562428
chr3	197364469	197364469	87.9464	72.2628	-15.419	1.99752e-05	0.00464379
chr22	50640747	50640747	96.4789	81.0185	-15.4604	7.73431e-06	0.00197644
chr16	33040225	33040225	83.5556	68	-15.5556	0.000167293	0.0301485
chr15	22095449	22095449	59.4966	44.2006	-15.5705	3.54536e-05	0.00781085
chr16	15231468	15231468	98.3193	83.2298	-15.6033	1.4959e-05	0.00363808
chr17	33760279	33760279	20.2312	4.73373	-15.6151	1.35258e-05	0.00332024
chr16	341120	341120	99.3939	83.6538	-15.7401	1.24671e-08	4.33966e-06
chr21	9826540	9826540	47.482	31.8421	-15.8113	5.02225e-05	0.0106503
chr1	12655664	12655664	21.2903	5.45455	-15.8358	2.50184e-05	0.00567288
chr22	30970599	30970599	28.3237	12.3077	-15.8532	0.000134763	0.0251301
chr10	85940590	85940590	87.0588	71.1957	-15.8632	0.000259049	0.0432172
chr4	57182448	57182448	100	84.127	-15.873	1.6053e-06	0.00045208
chr22	30970602	30970602	23.2558	7.17949	-15.9419	1.43763e-05	0.00350675
chr22	23744680	23744680	21.8009	6.06061	-15.949	1.60309e-05	0.00384719
chr19	2401140	2401140	97.6	81.6456	-15.9544	1.49268e-05	0.00363644
chr4	53600	53600	74.1071	57.7049	-16.0729	0.000106697	0.0205921
chr7	4017012	4017012	95.4128	79.2494	-16.1634	1.06367e-13	4.9278e-11
chr21	9826974	9826974	43.7309	27.5211	-16.2098	2.21783e-18	1.29836e-15
chr17	71899573	71899573	97.3451	81.1189	-16.2263	4.81458e-05	0.010255
chr7	2129324	2129324	85.2792	69.0265	-16.2526	8.39004e-05	0.0166927
chr21	9826990	9826990	48.4296	32.1287	-16.3009	7.25607e-18	4.11083e-15
chr5	139126146	139126146	80.0451	63.7232	-16.322	2.27256e-12	9.69168e-10
chr4	53548	53548	77.8281	61.4379	-16.3901	6.52735e-05	0.013415
chr5	77028236	77028236	99.2308	82.7586	-16.4721	1.05877e-06	0.000303475
chr21	9826979	9826979	44.8731	28.381	-16.4921	7.43315e-19	4.52998e-16
chr15	22545953	22545953	87.2428	70.5882	-16.6546	2.92583e-05	0.00651197
chr15	22095160	22095160	71.8346	55.102	-16.7326	3.3496e-06	0.000911416
chr13	44545260	44545260	96.129	79.3893	-16.7397	9.9398e-06	0.00248417
chr6	3177403	3177403	93.7984	77.0492	-16.7493	0.000227672	0.0387523
chr18	77548222	77548222	23.6364	6.75676	-16.8796	0.000197102	0.0344286
chr10	38738709	38738709	97.8022	80.6897	-17.1125	1.99654e-07	6.22113e-05
chr19	14584074	14584074	30.2817	13.1579	-17.1238	0.000181743	0.0323304
chr15	22095452	22095452	82.9932	65.8385	-17.1547	6.07524e-08	1.99604e-05
chr9	99839247	99839247	52.4324	34.9398	-17.2108	0.000285307	0.0472712
chr1	33547665	33547665	25	7.74194	-17.2581	0.000109635	0.0210331
chr22	19188776	19188776	97.0297	79.6748	-17.3549	6.51786e-05	0.0134098
chr6	292005	292005	39.5	22.0779	-17.4221	9.63021e-05	0.0188114
chr3	6904533	6904533	25	7.57576	-17.4242	0.000196939	0.0344286
chr15	22095094	22095094	70.922	53.4884	-17.4336	3.99389e-05	0.00866939
chr15	22095147	22095147	43.6441	26.3682	-17.4616	0.000202664	0.0351775
chr15	22095460	22095460	77.9545	60.3125	-17.4653	2.16026e-07	6.70964e-05
chr16	2278509	2278509	98.6207	81.1475	-17.4731	5.69865e-07	0.000167567
chr16	33963471	33963471	41.0029	23.4568	-17.5462	1.21001e-05	0.00298545
chr6	292043	292043	45.2261	27.6316	-17.5946	0.000178903	0.0318839
chr6	291909	291909	35.9091	18.3007	-17.6084	0.000195771	0.034278
chr22	20779829	20779829	26.6667	8.88889	-17.6171	3.66027e-06	0.000988984
chr21	9826976	9826976	42.1429	24.4807	-17.6621	2.46187e-22	1.76806e-19
chr19	13409507	13409507	30.5699	12.8834	-17.6865	6.87983e-05	0.0140899
chr6	292021	292021	41.2935	23.8095	-17.6905	0.000123866	0.0233916
chr15	21988010	21988010	77.3196	59.5556	-17.764	0.000104533	0.0202554
chr10	135523732	135523732	85.3933	67.7507	-17.9636	2.6511e-07	8.12959e-05
chr6	292007	292007	41.5842	23.8095	-17.9815	8.67438e-05	0.017223
chr7	2121312	2121312	96.124	78.0822	-18.0418	6.24834e-06	0.00161811
chr2	133111118	133111118	33.5404	15.4696	-18.0708	0.000125262	0.023632
chr19	12862736	12862736	68.5567	50.2347	-18.085	0.000189317	0.0334927
chr2	130878681	130878681	83.2215	65.0794	-18.1421	0.00019795	0.0344884
chr15	78200432	78200432	75	56.7568	-18.2432	5.83651e-05	0.0121242
chr15	21988073	21988073	71.6495	52.9412	-18.3409	0.000114763	0.0218433
chr15	22095139	22095139	70.0809	51.6418	-18.4391	6.72118e-07	0.000195846
chr11	85195117	85195117	50.1116	31.662	-18.4496	6.73975e-62	1.00157e-57
chr16	1491428	1491428	100	81.5126	-18.4874	6.35942e-09	2.27093e-06
chr10	101075859	101075859	97.541	78.9916	-18.5494	3.9299e-06	0.00105593
chr4	190936016	190936016	69.0987	50.2646	-18.5668	9.2534e-05	0.01826
chr7	23944619	23944619	92.1875	73.6111	-18.5764	5.37029e-05	0.011294
chr16	68772281	68772281	86.0465	67.3684	-18.6781	3.80502e-05	0.00831547
chr19	5799467	5799467	44.3182	25.5814	-18.7368	7.37428e-05	0.0149646
chr6	292011	292011	42.7861	24.0175	-18.7686	3.80053e-05	0.00831508
chr9	139863909	139863909	89.6104	70.8333	-18.7771	5.14734e-06	0.00135663
chr4	190935986	190935986	61.6034	43.0108	-18.8226	0.000183927	0.0326888
chr15	89959924	89959924	27.8689	8.88889	-18.98	7.82562e-05	0.0157154
chr1	30530269	30530269	91.6667	72.6776	-18.9891	8.24577e-07	0.00023817
chr6	292034	292034	38.5	19.4805	-19.0195	1.60742e-05	0.0038528
chrY	13478672	13478672	59.1667	40.1316	-19.0351	0.000277999	0.0461394
chr19	5799497	5799497	68.4783	49.4382	-19.0401	6.8849e-05	0.0140899
chr17	77365348	77365348	33.7748	14.7239	-19.0509	0.000105952	0.0205098
chr8	144361428	144361428	67.2414	48.1675	-19.0738	0.000304977	0.049973
chr13	21750583	21750583	24.5989	5.47945	-19.1195	1.86845e-06	0.000521625
chr15	22095208	22095208	83.4395	64.3192	-19.1202	5.54766e-05	0.0116368
chr4	132672919	132672919	74.4639	55.3216	-19.1423	1.02033e-12	4.46977e-10
chr15	22095190	22095190	81.6568	62.5	-19.1568	5.66026e-08	1.86604e-05
chr11	7110662	7110662	90.9091	72.2892	-19.2141	2.39368e-05	0.00547259
chr12	48336111	48336111	71.7391	53.304	-19.2235	0.000155729	0.0284898
chr13	21750557	21750557	24.7312	5.44218	-19.289	9.85435e-07	0.000283719
chr1	116380398	116380398	29.7297	10.2362	-19.4935	0.000235813	0.0398221
chr8	144154468	144154468	91.25	71.0938	-19.5895	1.00413e-05	0.0025063
chr18	73118	73118	88.0342	67.5	-19.6125	0.000161532	0.0293567
chr13	114529251	114529251	92.9688	73.3333	-19.6354	2.81295e-05	0.00628972
chr13	21750567	21750567	24.5989	4.86111	-19.7378	6.32238e-07	0.000184504
chr17	74003804	74003804	98.6755	78.9157	-19.7598	6.40534e-09	2.2831e-06
chr13	21750604	21750604	28.7293	8.96552	-19.7638	6.3304e-06	0.00163717
chr17	38498696	38498696	35.4497	15.873	-19.7653	1.89548e-05	0.0044494
chr1	65022720	65022720	92.1429	72.3577	-19.7851	2.77813e-05	0.00622935
chr13	21750593	21750593	24.5989	4.79452	-19.8044	3.42309e-07	0.000103007
chr11	44996192	44996192	71.6129	51.0417	-19.8449	0.000109814	0.0210466
chr21	10395371	10395371	68.5864	48.7047	-19.8817	8.26007e-05	0.0164681
chr15	22095258	22095258	80	60.0939	-19.9061	6.31026e-05	0.0130104
chr6	291999	291999	43.2836	23.3766	-19.907	1.41755e-05	0.00346272
chr18	11957	11957	76.9231	56.9507	-19.9724	1.09619e-05	0.00271851
chr6	97284864	97284864	22.6415	2.6087	-20.0328	5.16788e-06	0.00136019
chr13	21750552	21750552	24.8649	4.79452	-20.0703	3.05995e-07	9.26565e-05
chr5	31777285	31777285	96.6387	76.5152	-20.1235	2.19792e-06	0.00060746
chr1	19011314	19011314	69.6429	49.4505	-20.1923	0.000137694	0.0255779
chr1	22231292	22231292	70.5882	50	-20.315	0.000147693	0.0272778
chr12	312616	312616	29.3233	8.95522	-20.3681	2.12887e-05	0.0049078
chr1	40783086	40783086	49.7143	29.1892	-20.3996	9.46696e-05	0.0186054
chr3	145051270	145051270	24.3243	3.90625	-20.4181	4.67954e-06	0.00123925
chr7	130743725	130743725	35.3333	14.9068	-20.4265	3.89969e-05	0.00848399
chr9	100265551	100265551	40.6015	20.1389	-20.4626	0.000231349	0.0392742
chr15	22095177	22095177	55.409	34.9112	-20.4977	3.95144e-08	1.3139e-05
chr19	2425196	2425196	97.7941	77.0642	-20.7299	8.68239e-09	3.06084e-06
chr5	139126157	139126157	82.4032	61.5752	-20.8281	1.66173e-19	1.04569e-16
chr19	5799522	5799522	71.0383	50	-20.8496	1.05689e-05	0.00263117
chr1	1237828	1237828	98.2301	77.3723	-20.8578	2.76505e-07	8.45217e-05
chr7	48494137	48494137	68	47.0588	-20.9412	0.000137432	0.0255651
chr6	292026	292026	39.5	18.3406	-20.9629	1.82352e-06	0.000509817
chr15	22095221	22095221	69.6203	48.6111	-21.0091	5.50853e-05	0.0115673
chr1	149333150	149333150	55.5556	34.5455	-21.0101	0.000154774	0.0283956
chr3	75718576	75718576	67.5497	46.7456	-21.0791	0.000194199	0.0341066
chr15	22095146	22095146	53.6269	32.4561	-21.1708	1.11937e-08	3.91756e-06
chr15	66947999	66947999	80	58.7786	-21.2214	0.000148934	0.0274808
chr21	9826970	9826970	61.0738	39.8318	-21.242	8.78628e-26	8.1216e-23
chr4	1522396	1522396	87.0968	65.2174	-21.4033	4.51805e-05	0.00967669
chr1	1046074	1046074	95.8333	74.3119	-21.5214	1.34778e-05	0.00331269
chr20	7784494	7784494	71.5385	50.2674	-21.5385	0.000192011	0.0338045
chr7	1052454	1052454	85.7143	64.1026	-21.6117	8.81719e-06	0.00222956
chr16	34787419	34787419	52.027	30.3797	-21.6473	0.000126211	0.0237879
chr19	3369568	3369568	32.8767	11.215	-21.6618	4.84636e-05	0.0103113
chr3	75718554	75718554	68.4211	47.0238	-21.6755	0.000120659	0.0228753
chr22	46457258	46457258	68.6391	47.2081	-21.8395	3.67755e-05	0.00809184
chr4	190935992	190935992	70.8861	48.9362	-21.9499	5.8745e-06	0.00153157
chr10	134917970	134917970	40.4762	18.3333	-21.9757	0.000156577	0.0286177
chr17	39773950	39773950	53.9877	31.9149	-22.0728	0.000127065	0.0239139
chr21	47580532	47580532	93.6975	71.6157	-22.0818	1.1383e-10	4.46059e-08
chr7	2643353	2643353	92.4528	70.3704	-22.0825	3.74437e-05	0.00821081
chr1	10699299	10699299	43.1655	21.0256	-22.1398	2.05263e-05	0.00474904
chr7	486132	486132	53.2468	31.0345	-22.2123	0.000112383	0.0214537
chr4	1522390	1522390	87.0968	64.7059	-22.3909	2.60737e-05	0.00587766
chr12	312648	312648	33.5821	11.1111	-22.471	9.05991e-06	0.00228794
chr19	5799505	5799505	63.1868	40.6844	-22.5024	3.46701e-06	0.000939396
chr14	105649122	105649122	48.366	25.7143	-22.6517	6.68877e-05	0.0137176
chr13	32466728	32466728	98.5849	75.9184	-22.6665	2.34406e-14	1.12648e-11
chr12	127650616	127650616	36.6745	13.9942	-22.6804	1.25301e-37	2.88175e-34
chr18	61157588	61157588	52.027	29.2683	-22.7587	4.95362e-05	0.0105163
chr4	1621015	1621015	65.6716	42.8571	-22.8145	0.000170898	0.0306268
chr22	46457247	46457247	68.2081	45.7286	-22.876	1.62865e-05	0.00388866
chr15	22095084	22095084	75.0929	52.521	-23.0719	1.61825e-07	5.06691e-05
chr17	6899450	6899450	57.2414	33.8235	-23.4178	0.000118758	0.0225371
chr15	96849010	96849010	69.186	45.7364	-23.4496	5.33314e-05	0.0112568
chr9	128171142	128171142	91.5789	67.5	-23.5117	2.24517e-05	0.00515746
chr3	75718578	75718578	71.0526	47.6471	-23.6842	2.5411e-05	0.0057484
chr3	171624967	171624967	75.6579	51.9126	-23.7453	8.70595e-06	0.00220432
chr13	113807358	113807358	52.6316	28.7234	-23.9082	5.3416e-06	0.001404
chr7	2643341	2643341	92.4528	68.5185	-23.9343	1.04969e-05	0.00261664
chr15	41061527	41061527	41.7266	17.7778	-23.9488	2.03286e-05	0.00470896
chr19	2889166	2889166	24.0385	0	-24.0385	2.56539e-18	1.48385e-15
chr7	63642426	63642426	57.1429	33.1034	-24.0394	0.000108774	0.0208885
chr21	47580576	47580576	94.5378	70.3057	-24.2321	1.3206e-12	5.74606e-10
chr2	129176520	129176520	88.6667	63.9535	-24.3392	2.62584e-07	8.07776e-05
chr15	22095099	22095099	49.8221	25.5814	-24.4186	6.91047e-09	2.45861e-06
chr19	38877508	38877508	41.5094	17.0732	-24.4363	6.1307e-05	0.0126537
chr11	73073580	73073580	100	75.5435	-24.4565	2.09043e-14	1.01215e-11
chr11	959198	959198	98.4962	74.6032	-24.4805	2.51496e-09	9.34351e-07
chr3	195370309	195370309	68.4524	43.6214	-24.831	7.41568e-07	0.000215433
chr13	79693918	79693918	80.292	55.4217	-24.8703	5.08058e-06	0.00134087
chr19	13121260	13121260	65.6	40.9449	-24.975	9.39136e-05	0.0185134
chr16	71443168	71443168	70.1299	44.9664	-25.1634	9.81227e-06	0.00245547
chr16	89668414	89668414	94.4056	69.1667	-25.2389	5.00207e-08	1.65187e-05
chr9	15285160	15285160	73.2026	47.9042	-25.2984	4.46889e-06	0.00118754
chr13	114457779	114457779	77.4194	51.5924	-25.3307	2.01285e-06	0.000558708
chr4	1522401	1522401	85.2459	59.1241	-25.4288	4.11789e-06	0.00110185
chr9	91240630	91240630	86.4865	61.4286	-25.4936	8.48881e-06	0.00215216
chr2	23864301	23864301	40.6667	15.3846	-25.555	1.3888e-06	0.000393403
chr14	103699162	103699162	75.3165	49.7076	-25.6089	1.71087e-06	0.000479711
chr17	568024	568024	94.6154	68.8889	-25.7265	2.99873e-08	1.01635e-05
chr12	312645	312645	41.791	16.0305	-25.882	3.69828e-06	0.000997861
chr19	58912394	58912394	41.2698	15.625	-25.975	6.70789e-06	0.00172556
chr11	1156830	1156830	80.3797	54.3956	-25.9841	3.56747e-07	0.000107018
chr2	85051122	85051122	98.1595	71.9697	-26.1898	1.65057e-11	6.74148e-09
chr17	73753662	73753662	26.4	0	-26.4	1.3424e-14	6.56551e-12
chr5	71252541	71252541	88.5714	62.0438	-26.5276	3.57954e-06	0.000968528
chr15	22095114	22095114	60.0707	33.3333	-26.7373	4.6846e-10	1.79566e-07
chr16	87688568	87688568	66.6667	39.823	-26.8437	3.78935e-05	0.0083
chr19	7598498	7598498	42.8571	15.942	-26.9151	4.29479e-06	0.001146
chr15	63751297	63751297	88.189	61.1842	-27.0048	3.02306e-07	9.18274e-05
chr17	6899444	6899444	57.931	30.8824	-27.0487	7.93363e-06	0.00201936
chr22	17001599	17001599	79.1434	52.0388	-27.1046	1.15584e-20	7.80752e-18
chr2	241819375	241819375	77.7778	50.5435	-27.2343	1.35684e-07	4.26222e-05
chr12	312644	312644	48.5981	20.9459	-27.6522	6.24248e-06	0.00161811
chr17	3812470	3812470	100	71.2	-28.8	1.52237e-12	6.57954e-10
chr5	2112155	2112155	85.6	56.6434	-28.9566	2.47046e-07	7.62404e-05
chr6	104030041	104030041	85	54.375	-30.625	4.16004e-08	1.38088e-05
chr15	22095178	22095178	59.0698	28.2895	-30.7803	7.13814e-09	2.53029e-06
chr17	5674592	5674592	77.7778	46.8531	-30.9246	9.8601e-08	3.16423e-05
chr15	20545701	20545701	54.9763	23.9006	-31.0757	1.90579e-15	9.81805e-13
chr6	170402599	170402599	52	19.8473	-32.1527	5.81463e-15	2.89517e-12
chr17	5674573	5674573	69.6296	37.3239	-32.3057	9.20457e-08	2.9763e-05
chr13	114193102	114193102	93.578	61.0619	-32.516	3.27795e-09	1.19937e-06
chr15	66464303	66464303	84.1808	51.6588	-32.522	6.08961e-12	2.54092e-09
chr17	5674605	5674605	73.3333	40.2878	-33.0456	3.42721e-08	1.14948e-05
chr17	5674599	5674599	73.1343	40	-33.1343	3.40052e-08	1.1445e-05
chr17	5674594	5674594	73.8806	40.8451	-33.3212	3.41466e-08	1.14726e-05
chr8	81328167	81328167	83.4711	51.1111	-33.4314	3.76901e-08	1.25757e-05
chr17	5674571	5674571	73.3333	39.5683	-33.765	1.73396e-08	5.98182e-06
chr17	5674596	5674596	74.0741	39.4366	-34.9132	8.62437e-09	3.04595e-06
chr17	5674577	5674577	71.1111	35.7143	-35.3968	4.70612e-09	1.69939e-06
chr2	241757752	241757752	50	13.7931	-36.2069	1.83476e-10	7.16071e-08
chr11	60776306	60776306	41.1765	3.20513	-37.9713	1.89979e-16	1.0195e-13
chr1	3518744	3518744	55.3571	17.2932	-38.0639	1.12153e-11	4.62965e-09
chr17	5674615	5674615	74.8148	36.1702	-38.6446	9.19076e-11	3.63099e-08
chr4	8647307	8647307	67.1141	27.193	-40.1339	1.30175e-10	5.09075e-08
chr17	5674613	5674613	73.3333	33.0986	-40.2347	1.96256e-11	7.96523e-09
chr9	136579594	136579594	85.0932	44.4444	-40.3563	2.24161e-14	1.07994e-11
chr17	5674533	5674533	76.1194	34.3066	-41.8128	3.93899e-12	1.66514e-09

## Sheet: Cluster_Data
Cluster								Fragment
CHR		Location	Control	Patient	p value	q value		CHR	Start	End	Control	Patient	CpGs	Len	p value	q value
CHR17	Cytosine1	chr17:5674533	76.1194	34.3066	3.93899e-12	1.66514e-09		CHR17 (1)	5674622	5674662	79.86	45.98	11	40	0.0037787	0.998569
	Cytosine2	chr17:5674571	73.3333	39.5683	1.73396e-08	5.98182e-06		CHR17 (2)	5674737	5674843	75.48	33.19	8	106	0.00684854	0.998569
	Cytosine3	chr17:5674573	69.6296	37.3239	9.20457e-08	2.9763e-05
	Cytosine4	chr17:5674577	71.1111	35.7143	4.70612e-09	1.69939e-06
	Cytosine5	chr17:5674592	77.7778	46.8531	9.8601e-08	3.16423e-05
	Cytosine6	chr17:5674594	73.8806	40.8451	3.41466e-08	1.14726e-05
	Cytosine7	chr17:5674596	74.0741	39.4366	8.62437e-09	3.04595e-06
	Cytosine8	chr17:5674599	73.1343	40	3.40052e-08	1.1445e-05
	Cytosine9	chr17:5674605	73.3333	40.2878	3.42721e-08	1.14948e-05
	Cytosine10	chr17:5674613	73.3333	33.0986	1.96256e-11	7.96523e-09
	Cytosine11	chr17:5674615	74.8148	36.1702	9.19076e-11	3.63099e-08
CHR6	Cytosine1	chr6:291909	35.9091	18.3007	0.000195771	0.034278		CHR6	293263	293330	33.87	18.84	4	67	0.0414543	0.998569
	Cytosine2	chr6:291999	43.2836	23.3766	1.41755e-05	0.00346272
	Cytosine3	chr6:292005	39.5	22.0779	9.63021e-05	0.0188114
	Cytosine4	chr6:292007	41.5842	23.8095	8.67438e-05	0.017223
	Cytosine5	chr6:292011	42.7861	24.0175	3.80053e-05	0.00831508
	Cytosine6	chr6:292021	41.2935	23.8095	0.000123866	0.0233916
	Cytosine7	chr6:292026	39.5	18.3406	1.82352e-06	0.000509817
	Cytosine8	chr6:292034	38.5	19.4805	1.60742e-05	0.0038528
	Cytosine9	chr6:292043	45.2261	27.6316	0.000178903	0.0318839
CHR11	Cytosine1	chr11:73668762	30.9091	66.6667	1.74336e-07	5.44981e-05		CHR11	73668757	73668838	36.76	52.17	5	81	0.000456898	0.998569
	Cytosine2	chr11:73668773	47.3214	80.9524	2.77087e-07	8.45657e-05
	Cytosine3	chr11:73668788	46.0177	75.2381	1.53043e-05	0.00370505
	Cytosine4	chr11:73668840	30.9735	61.5385	6.72429e-06	0.00172747
CHR19	Cytosine1	chr19:5799467	44.3182	25.5814	7.37428e-05	0.0149646		CHR19	5799467	5799530	59.18	41.6	9	63	0.00336672	0.998569
	Cytosine2	chr19:5799497	68.4783	49.4382	6.8849e-05	0.0140899
	Cytosine3	chr19:5799505	63.1868	40.6844	3.46701e-06	0.000939396
	Cytosine4	chr19:5799522	71.0383	50	1.05689e-05	0.00263117

## Sheet: MethylKit_Promoter_Full
Gene Symbol	Control	Patient	Difference	P-value	Q-value
LOC339166	76.1062	34.1085	-41.9977	3.93899e-12	1.66514e-09
LOC339166	73.6842	32.0896	-41.5947	1.96256e-11	7.96523e-09
LOC339166	75.4386	35.3383	-40.1003	9.19076e-11	3.63099e-08
LOC339166	71.0526	34.5865	-36.4662	4.70612e-09	1.69939e-06
LOC339166	74.5614	38.5185	-36.0429	8.62437e-09	3.04595e-06
LOC339166	73.6842	38.9313	-34.7529	1.73396e-08	5.98182e-06
LOC339166	74.3363	40	-34.3363	3.41466e-08	1.14726e-05
LOC339166	73.4513	38.6364	-34.815	3.40052e-08	1.1445e-05
LOC339166	74.5614	38.6364	-35.925	3.42721e-08	1.14948e-05
LOC339166	70.1754	36.5672	-33.6083	9.20457e-08	2.9763e-05
LOC339166	78.0702	45.9259	-32.1442	9.8601e-08	3.16423e-05
PNPLA6	43.1579	17.0732	-26.0847	4.29479e-06	0.001146
C15orf62	42.3729	19.3548	-23.018	2.03286e-05	0.00470896
NUDT14	48.4375	26.7717	-21.6658	6.68877e-05	0.0137176
COL9A2	48.9796	30	-18.9796	9.46696e-05	0.0186054
SKA3	25.7862	5.18519	-20.601	3.05995e-07	9.26565e-05
SKA3	25.625	5.18519	-20.4398	3.42309e-07	0.000103007
SKA3	30.3226	9.70149	-20.6211	6.3304e-06	0.00163717
SKA3	25.625	5.26316	-20.3618	6.32238e-07	0.000184504
SKA3	25.7862	5.88235	-19.9038	9.85435e-07	0.000283719
SKA3	25.625	5.92593	-19.6991	1.86845e-06	0.000521625
BEST2	68.4524	49.4792	-18.9732	0.000189317	0.0334927
DUSP22	35.7143	18.4397	-17.2746	0.000195771	0.034278
LINC00273	40.9253	23.4234	-17.5018	1.21001e-05	0.00298545
REREP3	87.2642	70.1754	-17.0887	2.92583e-05	0.00651197
ZNF595	77.5401	60.9155	-16.6246	6.52735e-05	0.013415
ZNF596	73.1579	57.2438	-15.9141	0.000106697	0.0205921
MIR3687-1	47.4138	31.3783	-16.0355	5.02225e-05	0.0106503
SLFN12	19.7279	5.06329	-14.6646	1.35258e-05	0.00332024
COL9A2	20.4225	5.29412	-15.1284	2.0754e-05	0.00479599
ZNF596	80.4469	64.6643	-15.7826	0.000157746	0.0287497
FANK1	56.6138	72.0497	15.4359	0.000236313	0.0398718
LINC01252	78.6765	94.5312	15.8548	0.000154482	0.0283691
LINC01252	78.6765	94.5736	15.8972	8.99446e-05	0.0177854
LINC01252	77.037	93.7984	16.7614	7.41349e-05	0.0150284
PROSER2-AS1	74.5902	91.2409	16.6507	0.000172886	0.0309544
MT1M	6.92308	23.0769	16.1538	3.25183e-05	0.00719609
POU3F3	5	21.9048	16.9048	0.000164729	0.0297977
LINC01252	77.6119	94.5312	16.9193	2.79566e-05	0.00625829
PDZD4	15	32	17	0.000226301	0.0385528
MT1M	11.7188	28.6713	16.9526	0.00012112	0.0229303
SPIN2B	19.685	40	20.315	2.44528e-05	0.00557734
A2M-AS1	12.8713	32.3308	19.4595	4.92748e-05	0.0104723
CILP2	30.1887	51.0067	20.818	0.000193637	0.0340388
FANK1	19.1489	47.9624	28.8134	2.30758e-12	9.81938e-10

## Sheet: DMAP_Gene_Full
chr	Start	End	Control	Patient	Difference	Overlap	GeneID	P-Value	Test
chr9	136579546	136579621	0.8763	0.6357	-24.06	on_intron	SARDH	0.00651658	F(1,14)=10.19
chr5	66461495	66461589	0.8159	0.607	-20.89	on_exon	MAST4	0.00471528	F(1,14)=11.26
chr22	47018391	47018457	0.642	0.4414	-20.06	on_intron	GRAMD4	0.0480009	F(1,13)=4.76
chr19	2567623	2567700	0.6369	0.4514	-18.55	on_intron	GNG7	0.0293539	F(1,17)=5.66
chr16	89988635	89988701	0.4622	0.2789	-18.33	on_intron	RP11-566K11.2	0.000601237	F(1,15)=18.70
chr1	2144873	2144953	0.8318	0.6501	-18.17	on_exon	AL590822.1	0.00639616	F(1,13)=10.53
chr21	30527858	30527910	0.6231	0.4419	-18.12	on_intron	C21orf7	0.0234425	F(1,13)=6.59
chr3	159557797	159557894	0.5078	0.3322	-17.56	on_exon	SCHIP1	0.00641822	F(1,15)=10.01
chr10	11784936	11785034	0.6816	0.5117	-16.99	on_intron	ECHDC3	0.00378614	F(1,14)=12.01
chr20	57443938	57444002	0.6675	0.5033	-16.42	on_intron	GNAS	0.0134226	F(1,16)=7.72
chr9	15442236	15442281	0.6547	0.4991	-15.56	on_intron	SNAPC3	0.018907	F(1,15)=6.92
chr19	39018261	39018328	0.7544	0.5988	-15.56	intron_exon_boundary	RYR1	0.0466512	F(1,17)=4.60
chr17	72937604	72937654	0.7934	0.6382	-15.52	on_exon	OTOP3	0.00597726	F(1,12)=11.10
chr15	29395735	29395791	0.6353	0.483	-15.23	on_intron	APBA2	0.0238717	F(1,16)=6.23
chr15	26915447	26915496	0.6997	0.5476	-15.21	on_intron	GABRB3	0.0303539	F(1,16)=5.64
chr8	22547836	22547940	0.5144	0.364	-15.04	on_exon	EGR3	0.00875155	F(1,15)=9.07
chr6	293263	293330	0.3387	0.1884	-15.03	on_intron	DUSP22	0.0414543	F(1,16)=4.92
chr17	46698962	46699010	0.6837	0.8343	15.06	on_exon	HOXB9	0.00480692	F(1,12)=11.90
chr19	48565269	48565378	0.2939	0.4457	15.18	on_exon	PLA2G4C	0.00426358	F(1,14)=11.60
chr16	1232536	1232591	0.581	0.737	15.6	on_intron	CACNA1H	0.00627079	F(1,15)=10.08
chr12	52710674	52710742	0.7811	0.9396	15.85	on_exon	KRT83	0.0422665	F(1,16)=4.87
chr16	10985729	10985829	0.3065	0.4746	16.81	on_intron	CIITA	0.0367183	F(1,13)=5.42
chr2	113992952	113993045	0.6506	0.8338	18.32	on_intron	PAX8	0.0307074	F(1,15)=5.69
chr1	32718887	32718978	0.3233	0.511	18.77	on_intron	LCK	0.0456381	F(1,12)=4.97
chr17	75451375	75451464	0.2325	0.4358	20.33	on_intron	SEPT9	0.00161413	F(1,13)=15.72
chr12	54764094	54764150	0.6694	0.8729	20.35	on_exon	ZNF385A	0.000657302	F(1,15)=18.32
chr8	144120725	144120794	0.4291	0.6399	21.08	on_exon	C8orf31	0.0475303	F(1,13)=4.79
chr19	48739562	48739629	0.77	0.9831	21.31	on_intron	CARD8	0.000706329	F(1,13)=19.44
chr7	961747	961835	0.105	0.3234	21.84	on_intron	COX19	0.0196225	F(1,15)=6.82
chr11	73668757	73668838	0.4091	0.6944	28.53	on_intron	DNAJB13	0.000456898	F(1,15)=19.91
chr19	21265268	21265341	0.1189	0.4196	30.07	on_intron	ZNF714	0.0111649	F(1,16)=8.22

## Sheet: MethylKit_Gene_Full
Chr	Start	End	Gene Symbol	Control	Patient	Difference	P-Value	Q-Value
chr1	3518744	3518744	MEGF6	55.3571	17.2932	-38.0639	1.12153e-11	4.62965e-09
chr11	60776306	60776306	CD6	41.1765	3.20513	-37.9713	1.89979e-16	1.0195e-13
chr2	241757752	241757752	KIF1A	50	13.7931	-36.2069	1.83476e-10	7.16071e-08
chr15	66464303	66464303	MEGF11	84.1808	51.6588	-32.522	6.08961e-12	2.54092e-09
chr13	114193102	114193102	TMCO3	93.578	61.0619	-32.516	3.27795e-09	1.19937e-06
chr15	22095178	22095178	NF1P2	59.0698	28.2895	-30.7803	7.13814e-09	2.53029e-06
chr17	3812470	3812470	P2RX1	100	71.2	-28.8	1.52237e-12	6.57954e-10
chr17	6899444	6899444	ALOX12-AS1	57.931	30.8824	-27.0487	7.93363e-06	0.00201936
chr19	7598498	7598498	MCOLN1	42.8571	15.942	-26.9151	4.29479e-06	0.001146
chr2	85051122	85051122	TRABD2A	98.1595	71.9697	-26.1898	1.65057e-11	6.74148e-09
chr12	312645	312645	SLC6A12	41.791	16.0305	-25.882	3.69828e-06	0.000997861
chr11	73073580	73073580	ARHGEF17	100	75.5435	-24.4565	2.09043e-14	1.01215e-11
chr17	6899450	6899450	ALOX12-AS1	57.2414	33.8235	-23.4178	0.000118758	0.0225371
chr22	46457247	46457247	MIRLET7BHG	68.2081	45.7286	-22.876	1.62865e-05	0.00388866
chr13	32466728	32466728	EEF1DP3	98.5849	75.9184	-22.6665	2.34406e-14	1.12648e-11
chr12	312648	312648	SLC6A12	33.5821	11.1111	-22.471	9.05991e-06	0.00228794
chr1	10699299	10699299	CASZ1	43.1655	21.0256	-22.1398	2.05263e-05	0.00474904
chr17	39773950	39773950	JUP	53.9877	31.9149	-22.0728	0.000127065	0.0239139
chr10	134917970	134917970	ADGRA1	40.4762	18.3333	-21.9757	0.000156577	0.0286177
chr22	46457258	46457258	MIRLET7BHG	68.6391	47.2081	-21.8395	3.67755e-05	0.00809184
chr19	3369568	3369568	NFIC	32.8767	11.215	-21.6618	4.84636e-05	0.0103113
chr7	1052454	1052454	C7orf50	85.7143	64.1026	-21.6117	8.81719e-06	0.00222956
chr1	1046074	1046074	C1orf159	95.8333	74.3119	-21.5214	1.34778e-05	0.00331269
chr7	48494137	48494137	ABCA13	68	47.0588	-20.9412	0.000137432	0.0255651
chr7	130743725	130743725	LINC-PINT	35.3333	14.9068	-20.4265	3.89969e-05	0.00848399
chr12	312616	312616	SLC6A12	29.3233	8.95522	-20.3681	2.12887e-05	0.0049078
chr1	22231292	22231292	HSPG2	70.5882	50	-20.315	0.000147693	0.0272778
chr1	19011314	19011314	PAX7	69.6429	49.4505	-20.1923	0.000137694	0.0255779
chr5	31777285	31777285	PDZD2	96.6387	76.5152	-20.1235	2.19792e-06	0.00060746
chr13	21750552	21750552	SKA3	24.8649	4.79452	-20.0703	3.05995e-07	9.26565e-05
chr13	21750593	21750593	SKA3	24.5989	4.79452	-19.8044	3.42309e-07	0.000103007
chr1	65022720	65022720	CACHD1	92.1429	72.3577	-19.7851	2.77813e-05	0.00622935
chr13	21750604	21750604	SKA3	28.7293	8.96552	-19.7638	6.3304e-06	0.00163717
chr13	21750567	21750567	SKA3	24.5989	4.86111	-19.7378	6.32238e-07	0.000184504
chr13	114529251	114529251	GAS6	92.9688	73.3333	-19.6354	2.81295e-05	0.00628972
chr1	116380398	116380398	NHLH2	29.7297	10.2362	-19.4935	0.000235813	0.0398221
chr13	21750557	21750557	SKA3	24.7312	5.44218	-19.289	9.85435e-07	0.000283719
chr13	21750583	21750583	SKA3	24.5989	5.47945	-19.1195	1.86845e-06	0.000521625
chr17	77365348	77365348	RBFOX3	33.7748	14.7239	-19.0509	0.000105952	0.0205098
chr16	68772281	68772281	CDH1	86.0465	67.3684	-18.6781	3.80502e-05	0.00831547
chr16	1491428	1491428	CCDC154	100	81.5126	-18.4874	6.35942e-09	2.27093e-06
chr2	130878681	130878681	POTEF	83.2215	65.0794	-18.1421	0.00019795	0.0344884
chr7	2121312	2121312	MAD1L1	96.124	78.0822	-18.0418	6.24834e-06	0.00161811
chr19	13409507	13409507	CACNA1A	30.5699	12.8834	-17.6865	6.87983e-05	0.0140899
chr15	22095460	22095460	NF1P2	77.9545	60.3125	-17.4653	2.16026e-07	6.70964e-05
chr15	22095147	22095147	NF1P2	43.6441	26.3682	-17.4616	0.000202664	0.0351775
chr3	6904533	6904533	GRM7	25	7.57576	-17.4242	0.000196939	0.0344286
chr22	19188776	19188776	CLTCL1	97.0297	79.6748	-17.3549	6.51786e-05	0.0134098
chr1	33547665	33547665	AZIN2	25	7.74194	-17.2581	0.000109635	0.0210331
chr15	22095452	22095452	NF1P2	82.9932	65.8385	-17.1547	6.07524e-08	1.99604e-05
chr4	53548	53548	ZNF595	77.8281	61.4379	-16.3901	6.52735e-05	0.013415
chr7	2129324	2129324	MAD1L1	85.2792	69.0265	-16.2526	8.39004e-05	0.0166927
chr4	53600	53600	ZNF597	74.1071	57.7049	-16.0729	0.000106697	0.0205921
chr19	2401140	2401140	TMPRSS9	97.6	81.6456	-15.9544	1.49268e-05	0.00363644
chr10	85940590	85940590	C10orf99	87.0588	71.1957	-15.8632	0.000259049	0.0432172
chr15	22095449	22095449	NF1P2	59.4966	44.2006	-15.5705	3.54536e-05	0.00781085
chr16	33040225	33040225	LOC390705	83.5556	68	-15.5556	0.000167293	0.0301485
chr15	22095477	22095477	NF1P2	73.3645	58.2278	-15.3085	1.95922e-05	0.00456573
chr4	53588	53588	ZNF596	80.3828	65.0327	-15.1369	0.000157746	0.0287497
chr16	47539203	47539203	PHKB	78.8571	94.1176	15.2605	1.12411e-05	0.0027806
chr3	156534255	156534255	LINC00886	11.4679	26.943	15.4751	7.4269e-05	0.0150398
chr8	1579108	1579108	DLGAP2	82.0652	97.6879	15.6226	4.57808e-07	0.000135858
chr11	31839364	31839364	RCN1	2.01342	18.0124	15.999	1.30822e-06	0.000371668
chr19	51843855	51843855	VSIG10L	10.1266	26.25	16.1234	0.000241187	0.0405876
chr10	11936421	11936421	PROSER2-AS1	75.8865	92.1053	16.2187	0.000172886	0.0309544
chr16	56651174	56651174	MT1A	5.92105	22.4359	16.5148	3.25183e-05	0.00719609
chr20	42751962	42751962	JPH2	56.5854	73.617	17.0317	0.000194747	0.0341406
chr6	85472858	85472858	TBX18	1.55039	18.6992	17.1488	2.63584e-06	0.000722293
chr16	47539193	47539193	PHKB	79.3103	96.0591	17.202	5.07072e-07	0.000149787
chrX	153095672	153095672	PDZD4	14.3713	31.7073	17.3361	0.000226301	0.0385528
chr19	456441	456441	SHC2	69.5946	87.037	17.4424	0.000264839	0.044107
chr3	195489402	195489402	MUC4	75.5459	93.4363	17.5591	2.46459e-08	8.3974e-06
chr16	56651172	56651172	MT1A	10.0671	27.5641	17.5641	0.00012112	0.0229303
chr9	126128433	126128433	CRB2	8.57143	26.3158	17.7444	0.000219921	0.0378329
chr3	195489375	195489375	MUC4	71.4286	89.4737	18.0451	3.16534e-07	9.55483e-05
chr14	24801979	24801979	ADCY4	17.9916	36.1991	18.2075	1.35627e-05	0.00332509
chr20	25845789	25845789	FAM182B	75.8974	94.4186	18.5212	7.96464e-08	2.59912e-05
chr9	140175682	140175682	TOR4A	31.6038	50.2591	18.6553	0.000170507	0.0306134
chr22	17627343	17627343	HDHD5	42.4658	60.9907	18.7144	5.67528e-06	0.00148363
chr16	89642824	89642824	CPNE7	19.4631	38.5281	19.0651	0.000103104	0.0200187
chr12	132868626	132868626	GALNT9	62.4204	81.8713	19.451	0.000110515	0.0211389
chr21	43531731	43531731	UMODL1	67.8832	88	19.6176	0.000102978	0.0200143
chr10	13840980	13840980	FRMD4A	51.1905	71.4286	20.2381	0.000187247	0.0331873
chr18	77254998	77254998	NFATC1	78.3088	98.7013	20.3925	4.42554e-14	2.08528e-11
chrX	57147505	57147505	SPIN2B	20.1342	40.5738	20.4395	2.44528e-05	0.00557734
chr18	77918279	77918279	PARD6G	56.4516	77.1429	20.6912	0.000225683	0.0384815
chr2	77638728	77638728	LRRTM4	13.6054	34.5588	20.9534	4.15985e-05	0.00897919
chr18	77918254	77918254	PARD6G	49.2063	70.2857	21.0794	0.0002995	0.0491172
chr8	145004030	145004030	PLEC	51.4493	72.6667	21.2174	0.000248581	0.0416507
chr11	130343451	130343451	ADAMTS15	77.1654	98.5075	21.3421	1.97486e-10	7.66108e-08
chr18	77918248	77918248	PARD6G	50.7937	72.1591	21.3654	0.00017396	0.0310889
chr3	195489381	195489381	MUC4	69.2641	90.9434	21.6793	1.17977e-09	4.45153e-07
chr3	52568231	52568231	NT5DC2	24.1135	45.8564	21.7429	6.66756e-05	0.0136886
chr21	45078036	45078036	HSF2BP	4.09836	26.0274	21.752	5.12394e-07	0.000151128
chr18	77918298	77918298	PARD6G	58.5366	80.814	22.2774	4.34212e-05	0.00933348
chr6	166976853	166976853	RPS6KA2	21.4286	43.75	22.3214	8.82556e-05	0.0175051
chr8	145004039	145004039	PLEC	47.8571	70.1987	22.3415	0.000127127	0.0239139
chr3	195489397	195489397	MUC4	69.5652	92.0455	22.4802	1.11632e-10	4.38334e-08
chr19	19648246	19648246	YJEFN3	29.9213	52.1472	22.7816	0.000193637	0.0340388
chr18	77918244	77918244	PARD6G	51.5873	74.4318	22.8445	5.19259e-05	0.0109995
chr10	105313230	105313230	NEURL1	56.1644	78.6765	22.8942	7.69513e-05	0.0155017
chr21	46831519	46831519	COL18A1	65.2174	88.189	22.9716	2.59662e-05	0.00586026
chr1	7146364	7146364	CAMTA1	42.2222	65.9794	23.7572	4.57934e-06	0.00121522
chr14	70039992	70039992	CCDC177	17.6923	41.8919	24.1996	1.41779e-05	0.00346272
chr11	888957	888957	CHID1	38.961	63.5838	24.6228	9.19175e-06	0.00231217
chr16	58534157	58534157	NDRG4	36.0544	60.8434	25.0326	1.54787e-05	0.00374259
chr4	921306	921306	GAK	18.6528	43.75	25.0972	1.0409e-07	3.31833e-05
chr10	127462834	127462834	MMP21	38.3562	64	25.6438	1.52666e-05	0.00370055
chr7	4841318	4841318	RADIL	68.75	94.4828	25.7328	1.81755e-08	6.25901e-06
chr14	70039982	70039982	CCDC177	18.6047	44.898	26.2933	3.17172e-06	0.000865455
chr8	145004035	145004035	PLEC	48.2014	74.4966	26.2952	6.17508e-06	0.00160344
chr1	3615156	3615156	TP73	51.5306	77.7202	26.5944	9.15242e-08	2.96669e-05
chr10	99696003	99696003	CRTAC1	67.9104	94.5578	26.6474	6.20056e-09	2.2183e-06
chr18	77918287	77918287	PARD6G	53.9683	81.0345	27.0662	6.00108e-07	0.000175392
chr20	25834481	25834481	FAM182B	8.87097	37.7622	28.8913	2.61567e-08	8.89647e-06
chr18	11750978	11750978	GNAL	59.2593	91.4163	32.5206	3.17616e-14	1.50392e-11
chr20	25834476	25834476	FAM182B	0	34.0278	34.0278	8.98856e-16	4.70594e-13
chr4	987672	987672	IDUA	59.4771	94.5205	35.0434	1.21103e-13	5.58372e-11
chr14	88652390	88652390	KCNK10	53.7415	92.5743	38.8328	2.91657e-17	1.60071e-14
chr15	84953561	84953561	LOC642423	42.7586	83.7209	40.4784	2.60171e-14	1.24411e-11
chr19	21670312	21670312	LINC00664	53.2847	95	41.7153	2.95361e-15	1.49765e-12

## Sheet: DMAP_Pathways
Description	Count in Gene Set	FDR
KEGG PATHWAYS (HYPER)
Primary Immunodeficiency	2 of 37	0.0159
CELLULAR COMPONENT (HYPO)
Heterotrimeric G-protein complex	2 of 19	0.0405
KEGG PATHWAYS (HYPO)
Morphine addiction	3 of 91	0.0035
Serotonergic synapse	3 of 112	0.0035
Circadian entrainment	3 of 93	0.0035
Long-term depression	2 of 60	0.0175
GABAergic synapse	2 of 88	0.0293
Glutamatergic synapse	2 of 112	0.0389
Alcoholism	2 of 142	0.043
Relaxin signaling pathway	2 of 130	0.043
Oxytocin signaling pathway	2 of 149	0.043
Dopaminergic synapse	2 of 128	0.043
Retrograde endocannabinoid signaling	2 of 148	0.043
Apelin signaling pathway	2 of 133	0.043
Calcium signaling pathway	2 of 179	0.0439
REACTOME PATHWAYS (HYPO)
Prostacyclin signaling through prostacyclin receptor	2 of 19	0.0096
GABA receptor activation	2 of 56	0.0136
Vasopressin regulates renal water homeostasis via Aquaporins	2 of 43	0.0136
Glucagon-type ligand receptors	2 of 33	0.0136
G alpha (z) signaling events	2 of 47	0.0136
Glucagon-like peptide-1 (GLP1) regulates insulin secretion	2 of 42	0.0136
Glucagon signaling in metabolic regulation	2 of 33	0.0136
Neuronal System	3 of 358	0.018

## Sheet: MethylKit_Pathways
Description	Count in Gene Set	FDR
REACTOME PATHWAYS (HYPER)
Neuronal System	6 of 358	0.0265
Adenylate cyclase activating pathway	2 of 10	0.0303
Adenylate cyclase inhibitory pathway	2 of 14	0.0365
INTERPRO Protein Domains and Features	(HYPER)
P53-like transcription factor, DNA binding	3 of 44	0.0272
CELLULAR COMPONENT (HYPO)
Catenin complex	2 of 8	0.0398
PFAM PROTEIN DOMAINS (HYPO)
Human growth factor-like EGF	3 of 46	0.0044
Laminin EGF domain	3 of 31	0.0229

[truncated: 1 more sheets: Genelist_Overlap]
